# Supplementary material for: Micropillar Topography Regulates Morphology and Melanogenesis in Melanoma Cells
Source: J Funct Biomater. 2026 Jun 1;17(6):269. doi: 10.3390/jfb17060269 (PMC13301322; doi:10.3390/jfb17060269)
Supplement: Supplementary file 1 [file jfb-17-00269-s001.zip]

Archive with 2 entries (2 files):
- Supplementary materials_melanocyte rev1.docx
- Supplementary Movie 1.mp4
